# Supplementary material for: To explore the prognostic efficacy and mechanism of ABCC5 clinical scoring model in hepatocellular carcinoma
Source: Front Oncol. 2025 Aug 11;15:1519533. doi: 10.3389/fonc.2025.1519533 (PMC12375932; doi:10.3389/fonc.2025.1519533)
Supplement: Supplementary file 3 [file Table1.xlsx]

## Sheet: Sheet1
TCGA-HCC Clinical Survival Data											GSE76427-HCC Clinical Survival Data
A0_Samples	A1_OS	A2_Event	A3_T	A4_N	A5_M	A6_Stage	A8_New_Event_Time	A8_New_Event	A18_Sex		Sample	Event_OS	OS	Event_RFS	RFS	Sex	Bclc	TNM	Age	ID	AGE	Group
TCGA-2V-A95S-01A	0	0	2	4	2	2	0	0	1		GSM2011285	0	2.56	1	1.58	1	B	I	55	HCC19	55	HCC
TCGA-2Y-A9GS-01A	724	1	2	4	2	0	102	1	1		GSM2011286	0	2.17	1	1.15	1	B	II	70	HCC62	70	HCC
TCGA-2Y-A9GT-01A	1624	1	1	4	2	1	1083	1	1		GSM2011287	0	0.04	0	0.04	1	A	I	65	HCC21	65	HCC
TCGA-2Y-A9GU-01A	1939	0	1	4	2	1	1939	0	0		GSM2011288	1	0.49	1	0.44	1	B	II	77	HCC63	77	HCC
TCGA-2Y-A9GV-01A	2532	1	1	4	2	1	2189	1	0		GSM2011289	1	0.98	1	0.95	1	A	I	55	HCC46	55	HCC
TCGA-2Y-A9GW-01A	1271	1	1	0	2	1	1229	1	1		GSM2011290	0	0.03	0	0.03	1	B	IIIA	14	HCC60	14	HCC
TCGA-2Y-A9GX-01A	2442	0	1	4	2	1	2133	1	1		GSM2011291	0	0.58	0	0.59	1	0	IIIA	78	HCC8	78	HCC
TCGA-2Y-A9GY-01A	757	1	2	4	2	2	637	1	0		GSM2011292	0	0.04	0	0.04	1	A	II	73	HCC66	73	HCC
TCGA-2Y-A9GZ-01A	848	1	2	4	2	2	719	1	0		GSM2011293	0	1.8	1	0.92	2	B	IIIA	71	HCC17	71	HCC
TCGA-2Y-A9H0-01A	3675	0	3	0	0	3	3675	0	1		GSM2011294	1	0.07	0	0.07	2	A	I	71	HCC58	71	HCC
TCGA-2Y-A9H1-01A	1229	1	1	4	2	1	321	1	1		GSM2011295	0	0.04	0	0.04	1	A	I	66	HCC61	66	HCC
TCGA-2Y-A9H2-01A	1731	0	1	0	2	1	1731	0	0		GSM2011296	0	2.56	1	1.58	1	B	I	55	HCC24	55	HCC
TCGA-2Y-A9H3-01A	1516	0	2	4	2	2	22	1	1		GSM2011297	1	1.5	1	0.75	1	C	IIIB	59	HCC25	59	HCC
TCGA-2Y-A9H4-01A	1452	0	1	0	2	1	1452	0	1		GSM2011298	0	2.09	0	2.12	1	C	IIIB	79	HCC54	79	HCC
TCGA-2Y-A9H5-01A	555	1	1	0	2	1	258	1	0		GSM2011299	1	3.62	0	0	1	B	I	65	HCC83	65	HCC
TCGA-2Y-A9H6-01A	357	0	1	4	2	1	357	0	0		GSM2011300	0	0.02	0	0.02	2	A	I	55	HCC88	55	HCC
TCGA-2Y-A9H7-01A	1168	0	1	0	2	1	1117	1	0		GSM2011301	0	0.07	0	0.08	1	A	I	71	HCC85	71	HCC
TCGA-2Y-A9H8-01A	633	1	1	4	2	0	398	1	0		GSM2011302	0	4.82	1	4.51	1	B	IIIA	67	HCC18	67	HCC
TCGA-2Y-A9H9-01A	697	0	1	0	2	1	59	1	1		GSM2011303	0	3.03	0	3.07	1	A	I	79	HCC73	79	HCC
TCGA-2Y-A9HA-01A	36	1	2	4	2	2	36	0	1		GSM2011304	0	0.04	0	0.04	1	A	I	65	HCC40	65	HCC
TCGA-2Y-A9HB-01A	260	0	1	4	2	1	260	0	1		GSM2011305	0	0.58	0	0.59	1	0	IIIA	78	HCC53	78	HCC
TCGA-3K-AAZ8-01A	396	0	3	4	2	3	151	1	1		GSM2011306	1	1.7	1	1.22	1	C	IIIB	61	HCC78	61	HCC
TCGA-4R-AA8I-01A	262	1	2	4	2	2	158	1	1		GSM2011307	0	0.78	NA	NA	1	A	IIIB	55	HCC16	55	HCC
TCGA-5C-A9VG-01A	328	0	2	0	0	2	328	0	1		GSM2011308	0	1.22	0	1.29	1	0	I	54	HCC97	54	HCC
TCGA-5C-A9VH-01A	322	0	1	0	0	1	322	0	1		GSM2011309	0	1.14	0	1.15	2	A	II	58	HCC41	58	HCC
TCGA-5C-AAPD-01A	20	0	2	0	0	2	20	0	1		GSM2011310	0	1.07	1	0.78	1	A	I	58	HCC57	58	HCC
TCGA-5R-AA1C-01A	520	0	2	0	0	2	520	0	1		GSM2011311	0	1.27	1	1.29	1	C	II	56	HCC99	56	HCC
TCGA-5R-AA1D-01A	449	0	3	0	0	3	449	0	0		GSM2011312	0	0.75	0	0.76	1	A	I	58	HCC101	58	HCC
TCGA-5R-AAAM-01A	46	1	2	0	0	2	46	0	0		GSM2011313	0	2.26	0	2.29	1	0	II	63	HCC76	63	HCC
TCGA-BC-4072-01B	1490	1	3	0	0	3	475	1	0		GSM2011314	0	0.53	0	0.53	2	B	I	54	HCC98	54	HCC
TCGA-BC-4073-01B	849	0	3	0	2	3	849	0	1		GSM2011315	1	0.07	0	0.07	1	A	II	68	HCC6	68	HCC
TCGA-BC-A10Q-01A	1135	1	2	4	2	0	340	1	0		GSM2011316	0	2.03	0	2.06	1	A	I	74	HCC26	74	HCC
TCGA-BC-A10R-01A	308	1	3	4	2	0	199	1	0		GSM2011317	0	1.65	0	1.67	1	A	I	51	HCC3	51	HCC
TCGA-BC-A10S-01A	1423	1	3	4	2	0	1130	1	1		GSM2011318	0	1.79	1	1.23	1	A	II	43	HCC34	43	HCC
TCGA-BC-A10T-01A	837	1	4	4	2	0	598	1	1		GSM2011319	0	0.89	1	1.32	1	A	I	73	HCC72	73	HCC
TCGA-BC-A10U-01A	837	1	2	4	2	0	586	1	1		GSM2011320	0	2.71	0	2.74	1	A	I	53	HCC31	53	HCC
TCGA-BC-A10W-01A	91	1	4	4	2	0	0	1	1		GSM2011321	0	2.79	0	2.83	1	A	I	50	HCC22	50	HCC
TCGA-BC-A10X-01A	770	1	3	0	2	3	770	0	0		GSM2011322	1	0.42	1	0.36	1	C	IIIB	73	HCC32	73	HCC
TCGA-BC-A10Y-01A	711	1	4	4	2	0	400	1	1		GSM2011323	0	0.55	0	0.56	1	C	IIIB	61	HCC102	61	HCC
TCGA-BC-A10Z-01A	34	1	1	0	2	1	34	0	0		GSM2011324	0	0.52	0	0.53	1	A	I	41	HCC103	41	HCC
TCGA-BC-A110-01A	2116	1	1	4	2	0	2057	1	0		GSM2011325	0	0.68	1	0.56	1	A	II	68	HCC5	68	HCC
TCGA-BC-A112-01A	153	1	3	4	2	0	153	0	1		GSM2011326	1	0.15	0	0.15	1	B	II	60	HCC4	60	HCC
TCGA-BC-A216-01A	1351	0	3	4	0	3	1351	0	0		GSM2011327	0	3.2	1	0.58	2	A	I	47	HCC7	47	HCC
TCGA-BC-A217-01A	1397	1	2	4	0	2	1397	0	0		GSM2011328	0	2.79	0	2.83	1	A	I	50	HCC11	50	HCC
TCGA-BC-A3KF-01A	8	0	1	4	0	1	8	0	0		GSM2011329	0	4.79	0	4.86	1	A	I	53	HCC23	53	HCC
TCGA-BC-A3KG-01A	680	0	2	0	0	2	209	1	0		GSM2011330	0	1.38	0	1.4	1	A	II	49	HCC36	49	HCC
TCGA-BC-A5W4-01A	547	1	3	4	0	3	384	1	1		GSM2011331	0	2.66	0	2.7	2	B	IIA	48	HCC47	48	HCC
TCGA-BC-A69H-01A	444	0	2	4	0	2	444	0	1		GSM2011332	0	4.19	0	4.25	1	A	I	85	HCC70	85	HCC
TCGA-BC-A69I-01A	387	0	1	0	0	1	387	0	1		GSM2011333	0	5.76	1	1.14	1	A	I	58	HCC84	58	HCC
TCGA-BC-A8YO-01A	562	0	4	0	0	3	220	1	0		GSM2011334	0	5.76	1	1.14	1	A	I	58	HCC14	58	HCC
TCGA-BD-A2L6-01A	1363	0	2	4	2	0	415	1	1		GSM2011335	1	3.98	1	1.27	1	B	II	55	HCC37	55	HCC
TCGA-BD-A3EP-01A	409	0	1	0	0	1	409	0	0		GSM2011336	0	4.98	1	4.78	1	A	I	81	HCC82	81	HCC
TCGA-BD-A3ER-01A	1115	0	2	4	2	2	226	1	1		GSM2011337	0	0.64	1	1.67	1	A	II	60	HCC104	60	HCC
TCGA-BW-A5NO-01A	20	0	3	4	2	3	20	0	1		GSM2011338	1	0.52	0	0.79	1	A	II	70	HCC29	70	HCC
TCGA-BW-A5NP-01A	0	0	2	0	1	4	102	1	0		GSM2011339	0	3.28	1	0.07	1	B	IIIA	57	HCC51	57	HCC
TCGA-BW-A5NQ-01A	0	0	1	4	2	1	0	0	1		GSM2011340	0	0.78	0	0.65	1	A	I	68	HCC100	68	HCC
TCGA-CC-5258-01A	129	1	2	0	0	2	129	0	1		GSM2011341	0	0.02	0	0.02	1	A	II	63	HCC115	63	HCC
TCGA-CC-5259-01A	250	0	4	0	0	3	180	1	0		GSM2011342	0	0.34	0	0.35	1	A	II	52	HCC109	52	HCC
TCGA-CC-5260-01A	87	1	4	0	0	3	87	0	0		GSM2011343	0	0.58	0	0.58	1	A	II	65	HCC107	65	HCC
TCGA-CC-5261-01A	97	1	2	0	0	2	97	0	1		GSM2011344	0	0.78	1	0.56	1	A	I	65	HCC110	65	HCC
TCGA-CC-5262-01A	103	1	4	0	0	3	103	0	1		GSM2011345	1	6.29	1	1.01	1	A	I	56	HCC30	56	HCC
TCGA-CC-5263-01A	129	1	3	0	0	3	129	0	1		GSM2011346	1	0.19	NA	NA	1	C	IIB	41	HCC33	41	HCC
TCGA-CC-5264-01A	102	1	3	0	0	3	102	0	1		GSM2011347	0	1.17	0	1.19	1	A	I	64	HCC96	64	HCC
TCGA-CC-A123-01A	219	0	3	0	0	3	145	1	0		GSM2011348	0	0.02	0	0.02	2	A	I	61	HCC79	61	HCC
TCGA-CC-A1HT-01A	101	1	3	0	0	3	101	0	1		GSM2011349	0	4.98	NA	NA	1	B	II	44	HCC92	44	HCC
TCGA-CC-A3M9-01A	300	1	3	0	0	3	219	1	1		GSM2011350	1	2.71	NA	NA	1	A	I	78	HCC94	78	HCC
TCGA-CC-A3MA-01A	303	1	3	0	0	3	261	1	1		GSM2011351	0	0.44	0	0.45	2	C	IIIB	80	HCC95	80	HCC
TCGA-CC-A3MB-01A	315	1	3	0	0	3	260	1	1		GSM2011352	0	0.54	1	0.53	2	A	NA	56	HCC93	56	HCC
TCGA-CC-A3MC-01A	363	0	3	0	0	3	297	1	1		GSM2011353	0	0.55	0	0.56	1	A	II	53	HCC114	53	HCC
TCGA-CC-A5UC-01A	347	1	3	0	0	3	312	1	1		GSM2011354	1	0.6	NA	NA	1	B	IVA	69	HCC35	69	HCC
TCGA-CC-A5UD-01A	304	1	3	0	0	3	182	1	1		GSM2011355	0	4.98	1	4.78	1	A	I	81	HCC44	81	HCC
TCGA-CC-A5UE-01A	272	1	4	0	0	3	175	1	1		GSM2011356	0	0.02	0	0.02	1	B	IIIA	58	HCC2	58	HCC
TCGA-CC-A7IE-01A	217	1	3	0	0	3	169	1	1		GSM2011357	0	3.2	1	0.58	2	A	I	47	HCC1	47	HCC
TCGA-CC-A7IF-01A	649	1	3	0	0	3	254	1	1		GSM2011358	0	3.2	1	0.58	2	A	I	47	HCC43	47	HCC
TCGA-CC-A7IG-01A	299	1	2	0	0	2	195	1	1		GSM2011359	1	0.07	0	0.07	2	A	I	71	HCC48	71	HCC
TCGA-CC-A7IH-01A	365	0	3	0	0	3	365	0	1		GSM2011360	0	0.1	0	0.1	2	A	I	68	HCC80	68	HCC
TCGA-CC-A7II-01A	399	0	3	0	0	3	278	1	1		GSM2011361	0	3.63	1	0.61	1	A	II	75	HCC81	75	HCC
TCGA-CC-A7IJ-01A	382	0	2	0	0	2	382	0	1		GSM2011362	0	0.13	0	0.14	1	A	I	54	HCC86	54	HCC
TCGA-CC-A7IK-01A	262	1	3	0	0	3	150	1	1		GSM2011363	0	0.02	0	0.02	2	A	I	73	HCC87	73	HCC
TCGA-CC-A7IL-01A	278	1	3	0	0	3	179	1	1		GSM2011364	0	2.46	1	2.41	2	A	II	64	HCC89	64	HCC
TCGA-CC-A8HS-01A	300	1	3	1	0	3	201	1	1		GSM2011365	0	0.04	0	0.04	1	A	II	51	HCC90	51	HCC
TCGA-CC-A8HT-01A	140	1	3	0	0	3	83	1	1		GSM2011366	0	0.39	0	0.4	1	A	II	61	HCC105	61	HCC
TCGA-CC-A8HU-01A	344	1	3	0	0	3	301	1	0		GSM2011367	0	1.67	0	1.69	1	B	II	39	HCC106	39	HCC
TCGA-CC-A8HV-01A	279	1	2	0	0	2	149	1	0		GSM2011368	0	0.65	0	0.66	1	A	I	78	HCC113	78	HCC
TCGA-CC-A9FS-01A	211	0	2	0	0	2	109	1	1		GSM2011369	0	0.78	0	0.79	1	A	II	70	HCC112	70	HCC
TCGA-CC-A9FU-01A	0	0	3	0	0	3	0	0	0		GSM2011370	0	0.3	0	0.3	1	C	IVB	66	HCC111	66	HCC
TCGA-CC-A9FV-01A	0	0	3	0	0	3	0	0	1		GSM2011371	0	1.68	0	1.71	1	B	II	53	HCC108	53	HCC
TCGA-CC-A9FW-01A	248	0	3	0	0	3	153	1	1		GSM2011372	1	0.92	1	0.74	1	B	II	62	HCC9	62	HCC
TCGA-DD-A113-01A	2425	0	2	0	0	2	1676	1	0		GSM2011373	0	2.46	1	2.41	2	A	II	64	HCC10	64	HCC
TCGA-DD-A114-01A	1149	1	2	0	0	2	1149	0	1		GSM2011374	0	0.03	0	0.03	2	A	I	77	HCC12	77	HCC
TCGA-DD-A115-01A	2542	1	3	0	0	3	469	1	1		GSM2011375	0	4.7	1	1.76	1	A	I	87	HCC13	87	HCC
TCGA-DD-A116-01A	1622	1	3	0	0	3	828	1	1		GSM2011376	0	4.12	1	3.78	1	B	IIIA	69	HCC15	69	HCC
TCGA-DD-A118-01A	3437	0	2	0	0	2	658	1	0		GSM2011377	1	0.45	1	0.21	1	A	II	59	HCC20	59	HCC
TCGA-DD-A119-01A	223	1	3	0	1	4	223	0	1		GSM2011378	0	0.94	1	1.53	2	A	I	51	HCC91	51	HCC
TCGA-DD-A11A-01A	79	0	1	0	0	1	79	0	1		GSM2011379	0	0.03	0	0.03	2	A	I	77	HCC27	77	HCC
TCGA-DD-A11B-01A	14	1	1	0	0	1	14	0	1		GSM2011380	1	1.77	1	0.1	1	B	IIIA	76	HCC28	76	HCC
TCGA-DD-A11C-01A	662	0	1	0	0	1	662	0	1		GSM2011381	0	7.76	1	2.39	1	A	II	71	HCC38	71	HCC
TCGA-DD-A11D-01A	1560	1	1	0	0	1	498	1	0		GSM2011382	1	4.82	1	1.58	1	A	II	58	HCC39	58	HCC
TCGA-DD-A1EA-01A	2415	0	2	0	0	2	754	1	1		GSM2011383	0	1.97	0	2	1	A	I	29	HCC42	29	HCC
TCGA-DD-A1EB-01A	2017	0	1	0	0	1	505	1	0		GSM2011384	0	0.06	0	0.06	1	A	I	69	HCC45	69	HCC
TCGA-DD-A1EC-01A	602	0	1	0	0	1	299	1	0		GSM2011385	1	3.96	NA	NA	1	A	I	78	HCC49	78	HCC
TCGA-DD-A1ED-01A	2301	0	1	0	0	1	2301	0	1		GSM2011386	0	3.78	1	4.55	1	A	I	65	HCC50	65	HCC
TCGA-DD-A1EE-01A	349	1	3	0	0	3	44	1	1		GSM2011387	1	1.71	1	0.63	1	B	IIIA	60	HCC52	60	HCC
TCGA-DD-A1EF-01A	394	1	1	0	0	1	394	0	0		GSM2011388	1	0.65	1	0.57	1	B	IIIA	77	HCC55	77	HCC
TCGA-DD-A1EG-01A	1372	1	1	0	0	1	875	1	1		GSM2011389	0	0.04	0	0.04	2	A	I	93	HCC56	93	HCC
TCGA-DD-A1EH-01A	1495	0	3	0	0	3	120	1	1		GSM2011390	0	3.63	1	0.61	1	A	II	75	HCC59	75	HCC
TCGA-DD-A1EI-01A	183	0	1	0	0	1	183	0	1		GSM2011391	0	4.71	0	4.78	1	B	II	52	HCC64	52	HCC
TCGA-DD-A1EJ-01A	1005	1	1	1	0	3	263	1	0		GSM2011392	0	4.82	1	4.51	1	B	IIIA	73	HCC65	73	HCC
TCGA-DD-A1EK-01A	558	1	4	0	1	4	167	1	0		GSM2011393	0	1.02	0	1.03	1	B	IVA	69	HCC67	69	HCC
TCGA-DD-A1EL-01A	415	1	2	0	0	2	0	1	1		GSM2011394	0	0.04	0	0.04	2	A	I	93	HCC68	93	HCC
TCGA-DD-A39V-01A	643	1	2	4	0	2	455	1	1		GSM2011395	0	4.35	0	4.41	1	B	II	80	HCC69	80	HCC
TCGA-DD-A39W-01A	827	1	3	0	0	3	827	0	0		GSM2011396	0	3.58	1	1.53	1	A	I	76	HCC71	76	HCC
TCGA-DD-A39X-01A	1694	1	1	4	0	1	1032	1	0		GSM2011397	0	3.46	1	0.52	1	A	I	76	HCC74	76	HCC
TCGA-DD-A39Y-01A	171	1	1	4	0	1	171	0	1		GSM2011398	0	1.16	1	0.3	1	B	II	64	HCC75	64	HCC
TCGA-DD-A39Z-01A	601	1	2	4	0	2	601	0	0		GSM2011399	0	4.43	1	1.44	1	A	I	75	HCC77	75	HCC
TCGA-DD-A3A0-01A	0	0	0	0	0	0	0	0	0		GSM2011400	0	2.56	1	1.58	1	B	I	55	non19	55	ANT
TCGA-DD-A3A1-01A	233	1	3	0	0	3	233	0	1		GSM2011401	0	2.17	1	1.15	1	B	II	70	non62	70	ANT
TCGA-DD-A3A2-01A	2131	1	1	0	0	1	2131	0	0		GSM2011402	0	0.04	0	0.04	1	A	I	65	non21	65	ANT
TCGA-DD-A3A3-01A	535	1	1	0	0	1	535	0	1		GSM2011403	1	0.49	1	0.44	1	B	II	77	non63	77	ANT
TCGA-DD-A3A4-01A	612	1	3	0	0	3	87	1	1		GSM2011404	1	0.98	1	0.95	1	A	I	55	non46	55	ANT
TCGA-DD-A3A5-01A	3125	1	3	0	0	3	84	1	0		GSM2011405	0	0.03	0	0.03	1	B	IIIA	14	non60	14	ANT
TCGA-DD-A3A6-01A	3258	1	2	0	0	2	3258	0	0		GSM2011406	0	0.58	0	0.59	1	0	IIIA	78	non8	78	ANT
TCGA-DD-A3A7-01A	419	1	3	0	0	3	144	1	1		GSM2011407	0	0.04	0	0.04	1	A	II	73	non66	73	ANT
TCGA-DD-A3A8-01A	11	1	2	0	0	2	11	0	1		GSM2011408	0	1.8	1	0.92	2	B	IIIA	71	non17	71	ANT
TCGA-DD-A3A9-01A	931	1	4	0	1	4	289	1	0		GSM2011409	1	0.07	0	0.07	2	A	I	71	non58	71	ANT
TCGA-DD-A4NA-01A	1008	0	2	1	0	3	1008	0	0		GSM2011410	0	0.04	0	0.04	1	A	I	66	non61	66	ANT
TCGA-DD-A4NB-01A	989	0	1	0	0	1	912	1	1		GSM2011411	0	2.56	1	1.58	1	B	I	55	non24	55	ANT
TCGA-DD-A4ND-01A	2746	0	1	0	0	1	15	1	0		GSM2011412	1	1.5	1	0.75	1	C	IIIB	59	non25	59	ANT
TCGA-DD-A4NE-01A	660	1	3	0	0	3	190	1	0		GSM2011413	0	2.09	0	2.12	1	C	IIIB	79	non54	79	ANT
TCGA-DD-A4NF-01A	942	0	1	0	0	1	656	1	1		GSM2011414	1	3.62	0	0	1	B	I	65	non83	65	ANT
TCGA-DD-A4NG-01A	802	1	3	4	0	3	430	1	1		GSM2011415	0	0.02	0	0.02	2	A	I	55	non88	55	ANT
TCGA-DD-A4NH-01A	917	0	3	0	0	3	161	1	0		GSM2011416	0	0.07	0	0.08	1	A	I	71	non85	71	ANT
TCGA-DD-A4NI-01A	816	0	2	4	0	2	816	0	1		GSM2011417	0	4.82	1	4.51	1	B	IIIA	67	non18	67	ANT
TCGA-DD-A4NJ-01A	928	0	2	0	0	2	549	1	0		GSM2011418	0	3.03	0	3.07	1	A	I	79	non73	79	ANT
TCGA-DD-A4NK-01A	1210	1	3	0	0	3	89	1	0		GSM2011419	0	0.04	0	0.04	1	A	I	65	non40	65	ANT
TCGA-DD-A4NL-01A	1711	0	1	0	0	1	1711	0	1		GSM2011420	0	0.58	0	0.59	1	0	IIIA	78	non53	78	ANT
TCGA-DD-A4NN-01A	899	1	1	0	0	1	166	1	0		GSM2011421	1	1.7	1	1.22	1	C	IIIB	61	non78	61	ANT
TCGA-DD-A4NO-01A	2245	0	1	0	0	1	990	1	1		GSM2011422	0	0.78	NA	NA	1	A	IIIB	55	non16	55	ANT
TCGA-DD-A4NP-01A	3308	0	1	0	0	1	1286	1	1		GSM2011423	0	1.22	0	1.29	1	0	I	54	non97	54	ANT
TCGA-DD-A4NQ-01A	373	1	2	0	0	2	126	1	1		GSM2011424	0	1.14	0	1.15	2	A	II	58	non41	58	ANT
TCGA-DD-A4NR-01A	9	1	1	0	0	1	9	0	0		GSM2011425	0	1.07	1	0.78	1	A	I	58	non57	58	ANT
TCGA-DD-A4NS-01A	2456	1	1	0	0	1	893	1	0		GSM2011426	0	1.27	1	1.29	1	C	II	56	non99	56	ANT
TCGA-DD-A4NV-01A	2398	0	3	0	0	3	2398	0	1		GSM2011427	0	0.75	0	0.76	1	A	I	58	non101	58	ANT
TCGA-DD-A73A-01A	728	0	1	0	0	1	728	0	1		GSM2011428	0	2.26	0	2.29	1	0	II	63	non76	63	ANT
TCGA-DD-A73B-01A	283	1	1	0	0	1	240	1	0		GSM2011429	0	0.53	0	0.53	2	B	I	54	non98	54	ANT
TCGA-DD-A73C-01A	701	0	3	0	0	3	566	1	0		GSM2011430	1	0.07	0	0.07	1	A	II	68	non6	68	ANT
TCGA-DD-A73D-01A	693	0	2	4	2	2	592	1	0		GSM2011431	0	2.03	0	2.06	1	A	I	74	non26	74	ANT
TCGA-DD-A73E-01A	44	0	1	0	0	1	44	0	1		GSM2011432	0	1.65	0	1.67	1	A	I	51	non3	51	ANT
TCGA-DD-A73F-01A	1085	0	1	0	0	1	1085	0	0		GSM2011433	0	1.79	1	1.23	1	A	II	43	non34	43	ANT
TCGA-DD-A73G-01A	3478	0	1	0	0	1	3478	0	0		GSM2011434	0	0.89	1	1.32	1	A	I	73	non72	73	ANT
TCGA-DD-AA3A-01A	410	1	1	0	2	1	410	0	0		GSM2011435	0	2.71	0	2.74	1	A	I	53	non31	53	ANT
TCGA-DD-AAC8-01A	16	1	1	0	0	1	16	0	1		GSM2011436	0	2.79	0	2.83	1	A	I	50	non22	50	ANT
TCGA-DD-AAC9-01A	347	0	1	0	0	1	347	0	1		GSM2011437	1	0.42	1	0.36	1	C	IIIB	73	non32	73	ANT
TCGA-DD-AACA-01A	2301	0	1	0	0	1	776	1	1		GSM2011438	0	0.55	0	0.56	1	C	IIIB	61	non102	61	ANT
TCGA-DD-AACA-02A	2301	0	1	0	0	1	776	1	1		GSM2011439	0	0.52	0	0.53	1	A	I	41	non103	41	ANT
TCGA-DD-AACA-02B	2301	0	1	0	0	1	776	1	1		GSM2011440	0	0.68	1	0.56	1	A	II	68	non5	68	ANT
TCGA-DD-AACB-01A	2324	0	1	0	0	1	2324	0	0		GSM2011441	1	0.15	0	0.15	1	B	II	60	non4	60	ANT
TCGA-DD-AACC-01A	1685	1	1	0	0	1	537	1	1		GSM2011442	0	3.2	1	0.58	2	A	I	47	non7	47	ANT
TCGA-DD-AACD-01A	381	1	1	0	0	1	151	1	1		GSM2011443	0	2.79	0	2.83	1	A	I	50	non11	50	ANT
TCGA-DD-AACE-01A	2184	0	1	0	0	1	1279	1	1		GSM2011444	0	4.79	0	4.86	1	A	I	53	non23	53	ANT
TCGA-DD-AACF-01A	365	1	1	0	0	1	119	1	1		GSM2011445	0	1.38	0	1.4	1	A	II	49	non36	49	ANT
TCGA-DD-AACG-01A	469	1	2	0	0	2	125	1	1		GSM2011446	0	2.66	0	2.7	2	B	IIA	48	non47	48	ANT
TCGA-DD-AACH-01A	195	1	2	0	0	2	83	1	1		GSM2011447	0	4.19	0	4.25	1	A	I	85	non70	85	ANT
TCGA-DD-AACI-01A	1618	0	2	0	0	2	1432	1	1		GSM2011448	0	5.76	1	1.14	1	A	I	58	non84	58	ANT
TCGA-DD-AACJ-01A	2102	0	2	0	0	2	100	1	1		GSM2011449	0	5.76	1	1.14	1	A	I	58	non14	58	ANT
TCGA-DD-AACK-01A	9	0	1	0	0	1	9	0	1		GSM2011450	1	3.98	1	1.27	1	B	II	55	non37	55	ANT
TCGA-DD-AACL-01A	107	1	1	0	0	1	107	0	0		GSM2011451	0	4.98	1	4.78	1	A	I	81	non82	81	ANT
TCGA-DD-AACM-01A	0	0	0	0	0	0	0	0	0
TCGA-DD-AACN-01A	1302	0	1	0	0	1	357	1	1
TCGA-DD-AACO-01A	1876	0	1	0	0	1	479	1	1
TCGA-DD-AACP-01A	415	0	1	0	0	1	415	0	1
TCGA-DD-AACQ-01A	432	1	2	0	0	2	105	1	1
TCGA-DD-AACS-01A	1804	0	1	0	0	1	1804	0	1
TCGA-DD-AACT-01A	1562	0	1	0	0	1	1562	0	0
TCGA-DD-AACU-01A	1567	0	1	0	0	1	1567	0	1
TCGA-DD-AACV-01A	1531	0	1	0	0	1	344	1	1
TCGA-DD-AACW-01A	1424	0	1	0	0	1	1424	0	1
TCGA-DD-AACX-01A	170	0	2	0	0	2	42	1	1
TCGA-DD-AACY-01A	1450	0	1	0	0	1	776	1	1
TCGA-DD-AACZ-01A	171	1	1	0	0	1	88	1	0
TCGA-DD-AAD0-01A	137	0	1	0	0	1	47	1	0
TCGA-DD-AAD1-01A	564	0	1	0	0	1	127	1	0
TCGA-DD-AAD2-01A	658	0	1	0	0	1	658	0	1
TCGA-DD-AAD3-01A	1295	0	1	0	0	1	1295	0	1
TCGA-DD-AAD5-01A	1345	0	1	0	0	1	130	1	1
TCGA-DD-AAD6-01A	672	0	3	0	0	3	50	1	1
TCGA-DD-AAD8-01A	1219	0	1	0	0	1	1219	0	0
TCGA-DD-AADA-01A	1233	0	1	0	0	1	1233	0	0
TCGA-DD-AADB-01A	1242	0	1	0	0	1	1242	0	1
TCGA-DD-AADC-01A	425	1	1	0	0	1	101	1	1
TCGA-DD-AADD-01A	1231	0	1	0	0	1	1231	0	1
TCGA-DD-AADE-01A	0	0	0	0	0	0	0	0	0
TCGA-DD-AADF-01A	115	1	1	0	0	1	115	0	0
TCGA-DD-AADG-01A	1145	0	3	0	0	3	270	1	1
TCGA-DD-AADI-01A	1085	0	1	0	0	1	1085	0	0
TCGA-DD-AADJ-01A	1066	0	1	0	0	1	1066	0	0
TCGA-DD-AADK-01A	1049	0	2	0	0	2	1049	0	0
TCGA-DD-AADL-01A	636	0	1	0	0	1	636	0	1
TCGA-DD-AADM-01A	12	1	2	0	0	2	12	0	1
TCGA-DD-AADN-01A	898	0	1	4	2	1	898	0	1
TCGA-DD-AADO-01A	453	0	1	0	0	1	453	0	1
TCGA-DD-AADP-01A	458	0	1	0	0	1	458	0	1
TCGA-DD-AADQ-01A	436	0	2	0	0	2	436	0	1
TCGA-DD-AADR-01A	2028	0	1	0	0	1	1700	1	1
TCGA-DD-AADS-01A	474	0	1	0	0	1	474	0	1
TCGA-DD-AADU-01A	554	0	2	0	0	2	554	0	1
TCGA-DD-AADV-01A	574	0	1	0	0	1	574	0	1
TCGA-DD-AADW-01A	587	0	1	0	0	1	386	1	1
TCGA-DD-AADY-01A	555	0	1	0	0	1	555	0	0
TCGA-DD-AAE0-01A	555	0	3	0	0	3	555	0	0
TCGA-DD-AAE1-01A	552	0	1	0	0	1	552	0	1
TCGA-DD-AAE2-01A	638	0	1	0	0	1	638	0	1
TCGA-DD-AAE3-01A	566	0	1	0	0	1	566	0	1
TCGA-DD-AAE4-01A	608	0	1	0	0	1	111	1	0
TCGA-DD-AAE6-01A	141	0	1	0	0	1	105	1	0
TCGA-DD-AAE7-01A	644	0	1	0	0	1	644	0	1
TCGA-DD-AAE8-01A	0	0	0	0	0	0	0	0	0
TCGA-DD-AAE9-01A	722	0	1	0	0	1	722	0	1
TCGA-DD-AAEA-01A	575	0	1	0	0	1	575	0	1
TCGA-DD-AAEB-01A	478	0	1	0	0	1	478	0	1
TCGA-DD-AAED-01A	763	0	1	0	0	1	198	1	1
TCGA-DD-AAEE-01A	810	0	1	0	0	1	224	1	1
TCGA-DD-AAEG-01A	719	0	1	0	0	1	719	0	0
TCGA-DD-AAEH-01A	784	0	1	0	0	1	644	1	1
TCGA-DD-AAEI-01A	1531	0	1	0	0	1	491	1	1
TCGA-DD-AAEK-01A	1067	0	2	0	0	2	1067	0	1
TCGA-DD-AAVP-01A	2752	0	1	0	0	1	903	1	1
TCGA-DD-AAVQ-01A	2728	0	1	0	0	1	1509	1	1
TCGA-DD-AAVR-01A	2513	0	1	0	0	1	2513	0	1
TCGA-DD-AAVS-01A	1823	0	1	0	0	1	1823	0	1
TCGA-DD-AAVU-01A	2202	0	2	0	0	2	1630	1	1
TCGA-DD-AAVV-01A	2455	0	2	0	0	2	2455	0	1
TCGA-DD-AAVW-01A	2317	0	1	0	0	1	2317	0	1
TCGA-DD-AAVX-01A	1718	0	2	0	0	2	393	1	1
TCGA-DD-AAVY-01A	1970	0	3	0	0	3	1970	0	1
TCGA-DD-AAVZ-01A	1900	0	1	0	0	1	1900	0	1
TCGA-DD-AAW0-01A	2015	0	1	0	0	1	2015	0	1
TCGA-DD-AAW1-01A	1989	0	3	0	0	3	1989	0	1
TCGA-DD-AAW2-01A	1855	0	1	0	0	1	391	1	1
TCGA-DD-AAW3-01A	1633	0	1	0	0	1	1633	0	1
TCGA-ED-A459-01A	910	0	2	0	0	2	910	0	1
TCGA-ED-A4XI-01A	819	0	2	0	0	2	819	0	1
TCGA-ED-A5KG-01A	854	0	2	0	0	2	110	1	0
TCGA-ED-A627-01A	423	0	1	4	0	1	423	0	1
TCGA-ED-A66X-01A	406	0	3	0	0	3	124	1	1
TCGA-ED-A66Y-01A	296	1	3	0	0	3	296	0	0
TCGA-ED-A7PX-01A	6	0	2	4	0	2	6	0	0
TCGA-ED-A7PY-01A	390	0	2	4	0	2	390	0	0
TCGA-ED-A7PZ-01A	6	0	2	4	0	2	6	0	1
TCGA-ED-A7XO-01A	427	0	3	0	0	3	262	1	1
TCGA-ED-A7XP-01A	400	0	2	0	0	2	187	1	0
TCGA-ED-A82E-01A	408	0	3	0	0	3	408	0	0
TCGA-ED-A8O5-01A	406	0	3	0	0	3	406	0	0
TCGA-ED-A8O6-01A	56	1	3	0	0	3	56	0	0
TCGA-ED-A97K-01A	6	0	3	0	0	3	6	0	1
TCGA-EP-A12J-01A	570	0	1	4	2	1	570	0	1
TCGA-EP-A26S-01A	608	0	1	0	2	1	608	0	1
TCGA-EP-A2KA-01A	627	1	3	4	2	3	293	1	0
TCGA-EP-A2KB-01A	596	1	1	4	2	1	161	1	0
TCGA-EP-A2KC-01A	19	1	1	4	2	1	19	0	1
TCGA-EP-A3JL-01A	303	0	1	4	2	1	303	0	1
TCGA-EP-A3RK-01A	363	0	3	4	2	3	320	1	1
TCGA-ES-A2HS-01A	688	1	1	4	2	1	688	0	1
TCGA-ES-A2HT-01A	438	1	1	4	2	1	438	0	1
TCGA-FV-A23B-01A	1852	1	2	0	0	2	1453	1	0
TCGA-FV-A2QQ-01A	729	0	1	0	2	1	729	0	1
TCGA-FV-A2QR-01A	581	1	1	0	0	1	561	1	1
TCGA-FV-A3I0-01A	848	0	2	4	0	2	159	1	0
TCGA-FV-A3I1-01A	247	1	2	0	2	2	247	0	0
TCGA-FV-A3R2-01A	194	1	1	4	2	1	194	0	1
TCGA-FV-A3R3-01A	366	1	1	4	2	1	366	0	0
TCGA-FV-A495-01A	1	0	2	4	0	2	1	0	0
TCGA-FV-A496-01A	10	0	1	4	0	1	10	0	0
TCGA-FV-A4ZP-01A	2486	1	3	4	0	3	0	1	1
TCGA-FV-A4ZQ-01A	12	0	1	4	0	1	12	0	1
TCGA-G3-A25S-01A	416	1	1	0	0	1	37	1	1
TCGA-G3-A25T-01A	1553	0	3	0	0	3	452	1	0
TCGA-G3-A25U-01A	1636	0	1	0	0	1	1636	0	0
TCGA-G3-A25V-01A	860	0	1	0	0	1	489	1	1
TCGA-G3-A25W-01A	0	0	0	0	0	0	0	0	0
TCGA-G3-A25X-01A	1779	0	2	0	0	2	1779	0	1
TCGA-G3-A25Y-01A	452	1	1	0	0	1	355	1	0
TCGA-G3-A25Z-01A	655	0	1	0	0	1	655	0	1
TCGA-G3-A3CG-01A	673	0	1	0	0	1	329	1	1
TCGA-G3-A3CH-01A	780	0	3	0	0	3	116	1	1
TCGA-G3-A3CI-01A	180	0	1	0	0	1	180	0	1
TCGA-G3-A3CJ-01A	594	0	2	0	0	2	296	1	1
TCGA-G3-A3CK-01A	585	0	1	0	0	1	585	0	1
TCGA-G3-A5SI-01A	768	1	2	0	0	2	348	1	1
TCGA-G3-A5SJ-01A	698	0	1	4	0	1	308	1	1
TCGA-G3-A5SK-01A	744	0	1	4	0	1	483	1	1
TCGA-G3-A5SL-01A	621	0	2	4	0	2	621	0	1
TCGA-G3-A5SM-01A	520	0	2	4	0	2	252	1	1
TCGA-G3-A6UC-01A	671	0	3	0	0	3	639	1	1
TCGA-G3-A7M5-01A	447	0	1	4	2	1	447	0	1
TCGA-G3-A7M6-01A	632	0	1	4	2	1	293	1	0
TCGA-G3-A7M7-01A	361	0	1	4	2	1	361	0	1
TCGA-G3-A7M8-01A	430	0	1	4	2	1	430	0	1
TCGA-G3-A7M9-01A	56	1	3	4	2	3	56	0	1
TCGA-G3-AAUZ-01A	480	0	1	0	0	1	480	0	1
TCGA-G3-AAV0-01A	476	0	1	0	0	1	476	0	1
TCGA-G3-AAV1-01A	359	1	4	0	0	3	49	1	1
TCGA-G3-AAV2-01A	372	0	1	0	0	1	372	0	1
TCGA-G3-AAV3-01A	412	0	2	0	0	2	412	0	0
TCGA-G3-AAV4-01A	27	1	1	0	0	1	27	0	0
TCGA-G3-AAV5-01A	354	0	2	0	0	2	117	1	1
TCGA-G3-AAV6-01A	65	1	3	0	0	3	44	1	0
TCGA-G3-AAV7-01A	361	0	2	0	0	2	361	0	1
TCGA-GJ-A3OU-01A	879	0	1	4	2	1	879	1	1
TCGA-GJ-A6C0-01A	31	1	2	4	2	2	31	0	0
TCGA-GJ-A9DB-01A	67	1	1	0	2	1	67	0	1
TCGA-HP-A5MZ-01A	91	1	1	4	0	1	91	0	1
TCGA-HP-A5N0-01A	752	1	6	4	0	0	179	1	0
TCGA-K7-A5RF-01A	631	0	1	4	2	1	205	1	1
TCGA-K7-A5RG-01A	519	0	1	4	2	1	519	0	1
TCGA-K7-A6G5-01A	512	0	1	0	2	1	512	0	1
TCGA-K7-AAU7-01A	359	0	2	4	2	2	58	1	1
TCGA-KR-A7K0-01A	65	1	1	0	0	1	65	0	1
TCGA-KR-A7K2-01A	829	0	1	0	0	1	829	0	1
TCGA-KR-A7K7-01A	951	0	2	0	0	2	239	1	0
TCGA-KR-A7K8-01A	906	0	1	0	0	1	906	0	1
TCGA-LG-A6GG-01A	387	0	2	4	0	2	387	0	0
TCGA-LG-A9QC-01A	425	0	1	4	0	1	425	0	1
TCGA-LG-A9QD-01A	366	0	3	0	0	3	0	1	1
TCGA-MI-A75C-01A	291	0	1	0	0	1	291	0	1
TCGA-MI-A75E-01A	507	0	4	0	0	3	507	0	1
TCGA-MI-A75G-01A	698	0	2	0	0	2	698	0	1
TCGA-MI-A75H-01A	747	0	0	4	2	0	301	1	1
TCGA-MI-A75I-01A	630	0	2	4	2	0	265	1	1
TCGA-MR-A520-01A	229	0	1	4	2	1	229	0	1
TCGA-MR-A8JO-01A	330	0	1	0	2	1	330	0	1
TCGA-NI-A4U2-01A	1791	1	3	4	2	3	106	1	1
TCGA-NI-A8LF-01A	799	0	1	4	2	1	799	0	1
TCGA-O8-A75V-01A	538	0	1	4	2	1	538	0	1
TCGA-PD-A5DF-01A	639	1	4	0	0	3	639	0	0
TCGA-QA-A7B7-01A	94	0	2	4	2	2	88	1	1
TCGA-RC-A6M3-01A	0	0	2	0	0	2	0	0	1
TCGA-RC-A6M4-01A	22	0	3	4	2	3	22	0	0
TCGA-RC-A6M5-01A	15	0	1	1	0	4	15	0	0
TCGA-RC-A6M6-01A	9	0	2	4	0	2	9	0	1
TCGA-RC-A7S9-01A	640	0	1	0	0	1	640	0	0
TCGA-RC-A7SB-01A	588	0	2	0	0	2	588	0	1
TCGA-RC-A7SF-01A	579	0	1	0	0	1	502	1	1
TCGA-RC-A7SH-01A	468	0	2	0	0	2	91	1	1
TCGA-RC-A7SK-01A	472	0	1	0	0	1	312	1	1
TCGA-RG-A7D4-01A	1098	0	2	0	0	2	1098	0	1
TCGA-T1-A6J8-01A	23	0	1	4	0	0	23	0	1
TCGA-UB-A7MA-01A	848	0	2	0	0	2	221	1	0
TCGA-UB-A7MB-01A	601	0	2	4	2	2	48	1	1
TCGA-UB-A7MC-01A	500	0	3	0	2	3	359	1	1
TCGA-UB-A7MD-01A	52	1	1	0	2	1	52	0	1
TCGA-UB-A7ME-01A	486	0	1	4	2	1	486	0	1
TCGA-UB-A7MF-01A	214	1	3	4	2	3	133	1	1
TCGA-UB-AA0U-01A	327	0	2	4	2	2	106	1	1
TCGA-UB-AA0V-01A	314	0	0	4	2	1	314	0	0
TCGA-WJ-A86L-01A	345	0	1	4	2	1	345	0	0
TCGA-WQ-A9G7-01A	30	0	3	4	0	0	30	0	0
TCGA-WQ-AB4B-01A	395	0	2	4	0	2	273	1	1
TCGA-WX-AA44-01A	615	0	1	4	2	1	246	1	0
TCGA-WX-AA46-01A	756	0	2	4	2	2	756	0	1
TCGA-WX-AA47-01A	556	1	3	4	2	3	103	1	0
TCGA-XR-A8TC-01A	1339	0	1	4	2	1	0	1	0
TCGA-XR-A8TD-01A	1030	0	3	0	0	3	1030	0	0
TCGA-XR-A8TE-01A	925	0	3	0	2	3	210	1	1
TCGA-XR-A8TF-01A	693	1	1	4	2	1	231	1	1
TCGA-XR-A8TG-01A	898	0	1	4	0	1	350	1	1
TCGA-YA-A8S7-01A	412	1	3	0	2	3	398	1	1
TCGA-ZP-A9CV-01A	1088	1	1	4	2	0	0	1	1
TCGA-ZP-A9CY-01A	782	0	1	4	2	0	782	0	0
TCGA-ZP-A9CZ-01A	706	0	1	4	2	0	706	0	1
TCGA-ZP-A9D0-01A	1091	0	1	4	2	0	1091	0	0
TCGA-ZP-A9D1-01A	21	0	1	4	2	0	21	0	0
TCGA-ZP-A9D2-01A	765	1	2	4	2	0	315	1	1
TCGA-ZP-A9D4-01A	395	0	1	4	2	0	395	0	0
TCGA-ZS-A9CD-01A	1386	1	2	4	2	2	371	1	1
TCGA-ZS-A9CE-01A	1241	0	2	4	2	2	892	1	0
TCGA-ZS-A9CF-01A	2412	0	2	4	2	2	636	1	1
TCGA-ZS-A9CF-02A	2412	0	2	4	2	2	636	1	1
TCGA-ZS-A9CG-01A	341	0	2	4	2	2	341	0	1

## Sheet: Sheet3
A0_Samples	A1_OS	A2_Event	A3_T	A4_N	A5_M	A6_Stage	A8_New_Event_Time	A8_New_Event	A18_Sex	TargetGene
TCGA-2V-A95S-01A	0	0	2	4	2	2	0	0	1	464
TCGA-2Y-A9GS-01A	724	1	2	4	2	0	102	1	1	1577
TCGA-2Y-A9GT-01A	1624	1	1	4	2	1	1083	1	1	609
TCGA-2Y-A9GU-01A	1939	0	1	4	2	1	1939	0	0	366
TCGA-2Y-A9GV-01A	2532	1	1	4	2	1	2189	1	0	662
TCGA-2Y-A9GW-01A	1271	1	1	0	2	1	1229	1	1	697
TCGA-2Y-A9GX-01A	2442	0	1	4	2	1	2133	1	1	1098
TCGA-2Y-A9GY-01A	757	1	2	4	2	2	637	1	0	1463
TCGA-2Y-A9GZ-01A	848	1	2	4	2	2	719	1	0	541
TCGA-2Y-A9H0-01A	3675	0	3	0	0	3	3675	0	1	604
TCGA-2Y-A9H1-01A	1229	1	1	4	2	1	321	1	1	292
TCGA-2Y-A9H2-01A	1731	0	1	0	2	1	1731	0	0	1188
TCGA-2Y-A9H3-01A	1516	0	2	4	2	2	22	1	1	419
TCGA-2Y-A9H4-01A	1452	0	1	0	2	1	1452	0	1	292
TCGA-2Y-A9H5-01A	555	1	1	0	2	1	258	1	0	659
TCGA-2Y-A9H6-01A	357	0	1	4	2	1	357	0	0	630
TCGA-2Y-A9H7-01A	1168	0	1	0	2	1	1117	1	0	1034
TCGA-2Y-A9H8-01A	633	1	1	4	2	0	398	1	0	549
TCGA-2Y-A9H9-01A	697	0	1	0	2	1	59	1	1	802
TCGA-2Y-A9HA-01A	36	1	2	4	2	2	36	0	1	1266
TCGA-2Y-A9HB-01A	260	0	1	4	2	1	260	0	1	673
TCGA-3K-AAZ8-01A	396	0	3	4	2	3	151	1	1	609
TCGA-4R-AA8I-01A	262	1	2	4	2	2	158	1	1	1097
TCGA-5C-A9VG-01A	328	0	2	0	0	2	328	0	1	528
TCGA-5C-A9VH-01A	322	0	1	0	0	1	322	0	1	683
TCGA-5C-AAPD-01A	20	0	2	0	0	2	20	0	1	1282
TCGA-5R-AA1C-01A	520	0	2	0	0	2	520	0	1	423
TCGA-5R-AA1D-01A	449	0	3	0	0	3	449	0	0	733
TCGA-5R-AAAM-01A	46	1	2	0	0	2	46	0	0	485
TCGA-BC-4072-01B	1490	1	3	0	0	3	475	1	0	2586
TCGA-BC-4073-01B	849	0	3	0	2	3	849	0	1	1022
TCGA-BC-A10Q-01A	1135	1	2	4	2	0	340	1	0	1582
TCGA-BC-A10R-01A	308	1	3	4	2	0	199	1	0	399
TCGA-BC-A10S-01A	1423	1	3	4	2	0	1130	1	1	531
TCGA-BC-A10T-01A	837	1	4	4	2	0	598	1	1	1218
TCGA-BC-A10U-01A	837	1	2	4	2	0	586	1	1	937
TCGA-BC-A10W-01A	91	1	4	4	2	0	0	1	1	2069
TCGA-BC-A10X-01A	770	1	3	0	2	3	770	0	0	493
TCGA-BC-A10Y-01A	711	1	4	4	2	0	400	1	1	1014
TCGA-BC-A10Z-01A	34	1	1	0	2	1	34	0	0	1315
TCGA-BC-A110-01A	2116	1	1	4	2	0	2057	1	0	124
TCGA-BC-A112-01A	153	1	3	4	2	0	153	0	1	1384
TCGA-BC-A216-01A	1351	0	3	4	0	3	1351	0	0	948
TCGA-BC-A217-01A	1397	1	2	4	0	2	1397	0	0	1396
TCGA-BC-A3KF-01A	8	0	1	4	0	1	8	0	0	1061
TCGA-BC-A3KG-01A	680	0	2	0	0	2	209	1	0	989
TCGA-BC-A5W4-01A	547	1	3	4	0	3	384	1	1	711
TCGA-BC-A69H-01A	444	0	2	4	0	2	444	0	1	594
TCGA-BC-A69I-01A	387	0	1	0	0	1	387	0	1	161
TCGA-BC-A8YO-01A	562	0	4	0	0	3	220	1	0	1327
TCGA-BD-A2L6-01A	1363	0	2	4	2	0	415	1	1	546
TCGA-BD-A3EP-01A	409	0	1	0	0	1	409	0	0	800
TCGA-BD-A3ER-01A	1115	0	2	4	2	2	226	1	1	542
TCGA-BW-A5NO-01A	20	0	3	4	2	3	20	0	1	378
TCGA-BW-A5NP-01A	0	0	2	0	1	4	102	1	0	893
TCGA-BW-A5NQ-01A	0	0	1	4	2	1	0	0	1	853
TCGA-CC-5258-01A	129	1	2	0	0	2	129	0	1	3019
TCGA-CC-5259-01A	250	0	4	0	0	3	180	1	0	73
TCGA-CC-5260-01A	87	1	4	0	0	3	87	0	0	859
TCGA-CC-5261-01A	97	1	2	0	0	2	97	0	1	1228
TCGA-CC-5262-01A	103	1	4	0	0	3	103	0	1	535
TCGA-CC-5263-01A	129	1	3	0	0	3	129	0	1	1480
TCGA-CC-5264-01A	102	1	3	0	0	3	102	0	1	1073
TCGA-CC-A123-01A	219	0	3	0	0	3	145	1	0	547
TCGA-CC-A1HT-01A	101	1	3	0	0	3	101	0	1	3351
TCGA-CC-A3M9-01A	300	1	3	0	0	3	219	1	1	1609
TCGA-CC-A3MA-01A	303	1	3	0	0	3	261	1	1	2853
TCGA-CC-A3MB-01A	315	1	3	0	0	3	260	1	1	1000
TCGA-CC-A3MC-01A	363	0	3	0	0	3	297	1	1	1093
TCGA-CC-A5UC-01A	347	1	3	0	0	3	312	1	1	1043
TCGA-CC-A5UD-01A	304	1	3	0	0	3	182	1	1	635
TCGA-CC-A5UE-01A	272	1	4	0	0	3	175	1	1	819
TCGA-CC-A7IE-01A	217	1	3	0	0	3	169	1	1	1385
TCGA-CC-A7IF-01A	649	1	3	0	0	3	254	1	1	607
TCGA-CC-A7IG-01A	299	1	2	0	0	2	195	1	1	1027
TCGA-CC-A7IH-01A	365	0	3	0	0	3	365	0	1	731
TCGA-CC-A7II-01A	399	0	3	0	0	3	278	1	1	1337
TCGA-CC-A7IJ-01A	382	0	2	0	0	2	382	0	1	3553
TCGA-CC-A7IK-01A	262	1	3	0	0	3	150	1	1	1704
TCGA-CC-A7IL-01A	278	1	3	0	0	3	179	1	1	317
TCGA-CC-A8HS-01A	300	1	3	1	0	3	201	1	1	1143
TCGA-CC-A8HT-01A	140	1	3	0	0	3	83	1	1	1772
TCGA-CC-A8HU-01A	344	1	3	0	0	3	301	1	0	1116
TCGA-CC-A8HV-01A	279	1	2	0	0	2	149	1	0	1297
TCGA-CC-A9FS-01A	211	0	2	0	0	2	109	1	1	1006
TCGA-CC-A9FU-01A	0	0	3	0	0	3	0	0	0	1182
TCGA-CC-A9FV-01A	0	0	3	0	0	3	0	0	1	2435
TCGA-CC-A9FW-01A	248	0	3	0	0	3	153	1	1	1089
TCGA-DD-A113-01A	2425	0	2	0	0	2	1676	1	0	1109
TCGA-DD-A114-01A	1149	1	2	0	0	2	1149	0	1	691
TCGA-DD-A115-01A	2542	1	3	0	0	3	469	1	1	550
TCGA-DD-A116-01A	1622	1	3	0	0	3	828	1	1	622
TCGA-DD-A118-01A	3437	0	2	0	0	2	658	1	0	781
TCGA-DD-A119-01A	223	1	3	0	1	4	223	0	1	342
TCGA-DD-A11A-01A	79	0	1	0	0	1	79	0	1	509
TCGA-DD-A11B-01A	14	1	1	0	0	1	14	0	1	841
TCGA-DD-A11C-01A	662	0	1	0	0	1	662	0	1	1570
TCGA-DD-A11D-01A	1560	1	1	0	0	1	498	1	0	372
TCGA-DD-A1EA-01A	2415	0	2	0	0	2	754	1	1	708
TCGA-DD-A1EB-01A	2017	0	1	0	0	1	505	1	0	485
TCGA-DD-A1EC-01A	602	0	1	0	0	1	299	1	0	1079
TCGA-DD-A1ED-01A	2301	0	1	0	0	1	2301	0	1	457
TCGA-DD-A1EE-01A	349	1	3	0	0	3	44	1	1	992
TCGA-DD-A1EF-01A	394	1	1	0	0	1	394	0	0	422
TCGA-DD-A1EG-01A	1372	1	1	0	0	1	875	1	1	802
TCGA-DD-A1EH-01A	1495	0	3	0	0	3	120	1	1	714
TCGA-DD-A1EI-01A	183	0	1	0	0	1	183	0	1	1303
TCGA-DD-A1EJ-01A	1005	1	1	1	0	3	263	1	0	2591
TCGA-DD-A1EK-01A	558	1	4	0	1	4	167	1	0	385
TCGA-DD-A1EL-01A	415	1	2	0	0	2	0	1	1	2813
TCGA-DD-A39V-01A	643	1	2	4	0	2	455	1	1	615
TCGA-DD-A39W-01A	827	1	3	0	0	3	827	0	0	1187
TCGA-DD-A39X-01A	1694	1	1	4	0	1	1032	1	0	1063
TCGA-DD-A39Y-01A	171	1	1	4	0	1	171	0	1	1787
TCGA-DD-A39Z-01A	601	1	2	4	0	2	601	0	0	252
TCGA-DD-A3A0-01A	0	0	0	0	0	0	0	0	0	0
TCGA-DD-A3A1-01A	233	1	3	0	0	3	233	0	1	604
TCGA-DD-A3A2-01A	2131	1	1	0	0	1	2131	0	0	393
TCGA-DD-A3A3-01A	535	1	1	0	0	1	535	0	1	281
TCGA-DD-A3A4-01A	612	1	3	0	0	3	87	1	1	201
TCGA-DD-A3A5-01A	3125	1	3	0	0	3	84	1	0	390
TCGA-DD-A3A6-01A	3258	1	2	0	0	2	3258	0	0	1447
TCGA-DD-A3A7-01A	419	1	3	0	0	3	144	1	1	195
TCGA-DD-A3A8-01A	11	1	2	0	0	2	11	0	1	377
TCGA-DD-A3A9-01A	931	1	4	0	1	4	289	1	0	443
TCGA-DD-A4NA-01A	1008	0	2	1	0	3	1008	0	0	2392
TCGA-DD-A4NB-01A	989	0	1	0	0	1	912	1	1	1470
TCGA-DD-A4ND-01A	2746	0	1	0	0	1	15	1	0	1280
TCGA-DD-A4NE-01A	660	1	3	0	0	3	190	1	0	689
TCGA-DD-A4NF-01A	942	0	1	0	0	1	656	1	1	827
TCGA-DD-A4NG-01A	802	1	3	4	0	3	430	1	1	905
TCGA-DD-A4NH-01A	917	0	3	0	0	3	161	1	0	1609
TCGA-DD-A4NI-01A	816	0	2	4	0	2	816	0	1	679
TCGA-DD-A4NJ-01A	928	0	2	0	0	2	549	1	0	1193
TCGA-DD-A4NK-01A	1210	1	3	0	0	3	89	1	0	487
TCGA-DD-A4NL-01A	1711	0	1	0	0	1	1711	0	1	422
TCGA-DD-A4NN-01A	899	1	1	0	0	1	166	1	0	1239
TCGA-DD-A4NO-01A	2245	0	1	0	0	1	990	1	1	716
TCGA-DD-A4NP-01A	3308	0	1	0	0	1	1286	1	1	448
TCGA-DD-A4NQ-01A	373	1	2	0	0	2	126	1	1	838
TCGA-DD-A4NR-01A	9	1	1	0	0	1	9	0	0	2809
TCGA-DD-A4NS-01A	2456	1	1	0	0	1	893	1	0	1133
TCGA-DD-A4NV-01A	2398	0	3	0	0	3	2398	0	1	772
TCGA-DD-A73A-01A	728	0	1	0	0	1	728	0	1	566
TCGA-DD-A73B-01A	283	1	1	0	0	1	240	1	0	720
TCGA-DD-A73C-01A	701	0	3	0	0	3	566	1	0	671
TCGA-DD-A73D-01A	693	0	2	4	2	2	592	1	0	259
TCGA-DD-A73E-01A	44	0	1	0	0	1	44	0	1	915
TCGA-DD-A73F-01A	1085	0	1	0	0	1	1085	0	0	1030
TCGA-DD-A73G-01A	3478	0	1	0	0	1	3478	0	0	708
TCGA-DD-AA3A-01A	410	1	1	0	2	1	410	0	0	1753
TCGA-DD-AAC8-01A	16	1	1	0	0	1	16	0	1	658
TCGA-DD-AAC9-01A	347	0	1	0	0	1	347	0	1	214
TCGA-DD-AACA-01A	2301	0	1	0	0	1	776	1	1	837
TCGA-DD-AACA-02A	2301	0	1	0	0	1	776	1	1	728
TCGA-DD-AACA-02B	2301	0	1	0	0	1	776	1	1	414
TCGA-DD-AACB-01A	2324	0	1	0	0	1	2324	0	0	530
TCGA-DD-AACC-01A	1685	1	1	0	0	1	537	1	1	315
TCGA-DD-AACD-01A	381	1	1	0	0	1	151	1	1	347
TCGA-DD-AACE-01A	2184	0	1	0	0	1	1279	1	1	258
TCGA-DD-AACF-01A	365	1	1	0	0	1	119	1	1	669
TCGA-DD-AACG-01A	469	1	2	0	0	2	125	1	1	616
TCGA-DD-AACH-01A	195	1	2	0	0	2	83	1	1	1989
TCGA-DD-AACI-01A	1618	0	2	0	0	2	1432	1	1	299
TCGA-DD-AACJ-01A	2102	0	2	0	0	2	100	1	1	765
TCGA-DD-AACK-01A	9	0	1	0	0	1	9	0	1	1840
TCGA-DD-AACL-01A	107	1	1	0	0	1	107	0	0	802
TCGA-DD-AACM-01A	0	0	0	0	0	0	0	0	0	0
TCGA-DD-AACN-01A	1302	0	1	0	0	1	357	1	1	752
TCGA-DD-AACO-01A	1876	0	1	0	0	1	479	1	1	476
TCGA-DD-AACP-01A	415	0	1	0	0	1	415	0	1	1145
TCGA-DD-AACQ-01A	432	1	2	0	0	2	105	1	1	779
TCGA-DD-AACS-01A	1804	0	1	0	0	1	1804	0	1	704
TCGA-DD-AACT-01A	1562	0	1	0	0	1	1562	0	0	328
TCGA-DD-AACU-01A	1567	0	1	0	0	1	1567	0	1	951
TCGA-DD-AACV-01A	1531	0	1	0	0	1	344	1	1	452
TCGA-DD-AACW-01A	1424	0	1	0	0	1	1424	0	1	599
TCGA-DD-AACX-01A	170	0	2	0	0	2	42	1	1	633
TCGA-DD-AACY-01A	1450	0	1	0	0	1	776	1	1	724
TCGA-DD-AACZ-01A	171	1	1	0	0	1	88	1	0	1928
TCGA-DD-AAD0-01A	137	0	1	0	0	1	47	1	0	418
TCGA-DD-AAD1-01A	564	0	1	0	0	1	127	1	0	763
TCGA-DD-AAD2-01A	658	0	1	0	0	1	658	0	1	665
TCGA-DD-AAD3-01A	1295	0	1	0	0	1	1295	0	1	444
TCGA-DD-AAD5-01A	1345	0	1	0	0	1	130	1	1	2907
TCGA-DD-AAD6-01A	672	0	3	0	0	3	50	1	1	365
TCGA-DD-AAD8-01A	1219	0	1	0	0	1	1219	0	0	344
TCGA-DD-AADA-01A	1233	0	1	0	0	1	1233	0	0	441
TCGA-DD-AADB-01A	1242	0	1	0	0	1	1242	0	1	1014
TCGA-DD-AADC-01A	425	1	1	0	0	1	101	1	1	691
TCGA-DD-AADD-01A	1231	0	1	0	0	1	1231	0	1	1445
TCGA-DD-AADE-01A	0	0	0	0	0	0	0	0	0	0
TCGA-DD-AADF-01A	115	1	1	0	0	1	115	0	0	411
TCGA-DD-AADG-01A	1145	0	3	0	0	3	270	1	1	388
TCGA-DD-AADI-01A	1085	0	1	0	0	1	1085	0	0	479
TCGA-DD-AADJ-01A	1066	0	1	0	0	1	1066	0	0	262
TCGA-DD-AADK-01A	1049	0	2	0	0	2	1049	0	0	1031
TCGA-DD-AADL-01A	636	0	1	0	0	1	636	0	1	1021
TCGA-DD-AADM-01A	12	1	2	0	0	2	12	0	1	457
TCGA-DD-AADN-01A	898	0	1	4	2	1	898	0	1	380
TCGA-DD-AADO-01A	453	0	1	0	0	1	453	0	1	319
TCGA-DD-AADP-01A	458	0	1	0	0	1	458	0	1	470
TCGA-DD-AADQ-01A	436	0	2	0	0	2	436	0	1	385
TCGA-DD-AADR-01A	2028	0	1	0	0	1	1700	1	1	498
TCGA-DD-AADS-01A	474	0	1	0	0	1	474	0	1	146
TCGA-DD-AADU-01A	554	0	2	0	0	2	554	0	1	549
TCGA-DD-AADV-01A	574	0	1	0	0	1	574	0	1	933
TCGA-DD-AADW-01A	587	0	1	0	0	1	386	1	1	1121
TCGA-DD-AADY-01A	555	0	1	0	0	1	555	0	0	503
TCGA-DD-AAE0-01A	555	0	3	0	0	3	555	0	0	513
TCGA-DD-AAE1-01A	552	0	1	0	0	1	552	0	1	752
TCGA-DD-AAE2-01A	638	0	1	0	0	1	638	0	1	418
TCGA-DD-AAE3-01A	566	0	1	0	0	1	566	0	1	213
TCGA-DD-AAE4-01A	608	0	1	0	0	1	111	1	0	152
TCGA-DD-AAE6-01A	141	0	1	0	0	1	105	1	0	535
TCGA-DD-AAE7-01A	644	0	1	0	0	1	644	0	1	125
TCGA-DD-AAE8-01A	0	0	0	0	0	0	0	0	0	0
TCGA-DD-AAE9-01A	722	0	1	0	0	1	722	0	1	340
TCGA-DD-AAEA-01A	575	0	1	0	0	1	575	0	1	321
TCGA-DD-AAEB-01A	478	0	1	0	0	1	478	0	1	216
TCGA-DD-AAED-01A	763	0	1	0	0	1	198	1	1	383
TCGA-DD-AAEE-01A	810	0	1	0	0	1	224	1	1	1013
TCGA-DD-AAEG-01A	719	0	1	0	0	1	719	0	0	903
TCGA-DD-AAEH-01A	784	0	1	0	0	1	644	1	1	249
TCGA-DD-AAEI-01A	1531	0	1	0	0	1	491	1	1	609
TCGA-DD-AAEK-01A	1067	0	2	0	0	2	1067	0	1	470
TCGA-DD-AAVP-01A	2752	0	1	0	0	1	903	1	1	369
TCGA-DD-AAVQ-01A	2728	0	1	0	0	1	1509	1	1	663
TCGA-DD-AAVR-01A	2513	0	1	0	0	1	2513	0	1	320
TCGA-DD-AAVS-01A	1823	0	1	0	0	1	1823	0	1	1288
TCGA-DD-AAVU-01A	2202	0	2	0	0	2	1630	1	1	589
TCGA-DD-AAVV-01A	2455	0	2	0	0	2	2455	0	1	965
TCGA-DD-AAVW-01A	2317	0	1	0	0	1	2317	0	1	834
TCGA-DD-AAVX-01A	1718	0	2	0	0	2	393	1	1	297
TCGA-DD-AAVY-01A	1970	0	3	0	0	3	1970	0	1	192
TCGA-DD-AAVZ-01A	1900	0	1	0	0	1	1900	0	1	619
TCGA-DD-AAW0-01A	2015	0	1	0	0	1	2015	0	1	1242
TCGA-DD-AAW1-01A	1989	0	3	0	0	3	1989	0	1	311
TCGA-DD-AAW2-01A	1855	0	1	0	0	1	391	1	1	225
TCGA-DD-AAW3-01A	1633	0	1	0	0	1	1633	0	1	231
TCGA-ED-A459-01A	910	0	2	0	0	2	910	0	1	824
TCGA-ED-A4XI-01A	819	0	2	0	0	2	819	0	1	624
TCGA-ED-A5KG-01A	854	0	2	0	0	2	110	1	0	1087
TCGA-ED-A627-01A	423	0	1	4	0	1	423	0	1	667
TCGA-ED-A66X-01A	406	0	3	0	0	3	124	1	1	2192
TCGA-ED-A66Y-01A	296	1	3	0	0	3	296	0	0	352
TCGA-ED-A7PX-01A	6	0	2	4	0	2	6	0	0	549
TCGA-ED-A7PY-01A	390	0	2	4	0	2	390	0	0	408
TCGA-ED-A7PZ-01A	6	0	2	4	0	2	6	0	1	477
TCGA-ED-A7XO-01A	427	0	3	0	0	3	262	1	1	335
TCGA-ED-A7XP-01A	400	0	2	0	0	2	187	1	0	1317
TCGA-ED-A82E-01A	408	0	3	0	0	3	408	0	0	861
TCGA-ED-A8O5-01A	406	0	3	0	0	3	406	0	0	637
TCGA-ED-A8O6-01A	56	1	3	0	0	3	56	0	0	920
TCGA-ED-A97K-01A	6	0	3	0	0	3	6	0	1	1046
TCGA-EP-A12J-01A	570	0	1	4	2	1	570	0	1	704
TCGA-EP-A26S-01A	608	0	1	0	2	1	608	0	1	664
TCGA-EP-A2KA-01A	627	1	3	4	2	3	293	1	0	1139
TCGA-EP-A2KB-01A	596	1	1	4	2	1	161	1	0	995
TCGA-EP-A2KC-01A	19	1	1	4	2	1	19	0	1	1302
TCGA-EP-A3JL-01A	303	0	1	4	2	1	303	0	1	631
TCGA-EP-A3RK-01A	363	0	3	4	2	3	320	1	1	1449
TCGA-ES-A2HS-01A	688	1	1	4	2	1	688	0	1	473
TCGA-ES-A2HT-01A	438	1	1	4	2	1	438	0	1	413
TCGA-FV-A23B-01A	1852	1	2	0	0	2	1453	1	0	1821
TCGA-FV-A2QQ-01A	729	0	1	0	2	1	729	0	1	666
TCGA-FV-A2QR-01A	581	1	1	0	0	1	561	1	1	459
TCGA-FV-A3I0-01A	848	0	2	4	0	2	159	1	0	910
TCGA-FV-A3I1-01A	247	1	2	0	2	2	247	0	0	1304
TCGA-FV-A3R2-01A	194	1	1	4	2	1	194	0	1	1154
TCGA-FV-A3R3-01A	366	1	1	4	2	1	366	0	0	705
TCGA-FV-A495-01A	1	0	2	4	0	2	1	0	0	548
TCGA-FV-A496-01A	10	0	1	4	0	1	10	0	0	317
TCGA-FV-A4ZP-01A	2486	1	3	4	0	3	0	1	1	1423
TCGA-FV-A4ZQ-01A	12	0	1	4	0	1	12	0	1	1323
TCGA-G3-A25S-01A	416	1	1	0	0	1	37	1	1	597
TCGA-G3-A25T-01A	1553	0	3	0	0	3	452	1	0	449
TCGA-G3-A25U-01A	1636	0	1	0	0	1	1636	0	0	618
TCGA-G3-A25V-01A	860	0	1	0	0	1	489	1	1	624
TCGA-G3-A25W-01A	0	0	0	0	0	0	0	0	0	0
TCGA-G3-A25X-01A	1779	0	2	0	0	2	1779	0	1	698
TCGA-G3-A25Y-01A	452	1	1	0	0	1	355	1	0	1374
TCGA-G3-A25Z-01A	655	0	1	0	0	1	655	0	1	793
TCGA-G3-A3CG-01A	673	0	1	0	0	1	329	1	1	459
TCGA-G3-A3CH-01A	780	0	3	0	0	3	116	1	1	524
TCGA-G3-A3CI-01A	180	0	1	0	0	1	180	0	1	899
TCGA-G3-A3CJ-01A	594	0	2	0	0	2	296	1	1	145
TCGA-G3-A3CK-01A	585	0	1	0	0	1	585	0	1	744
TCGA-G3-A5SI-01A	768	1	2	0	0	2	348	1	1	327
TCGA-G3-A5SJ-01A	698	0	1	4	0	1	308	1	1	979
TCGA-G3-A5SK-01A	744	0	1	4	0	1	483	1	1	336
TCGA-G3-A5SL-01A	621	0	2	4	0	2	621	0	1	454
TCGA-G3-A5SM-01A	520	0	2	4	0	2	252	1	1	929
TCGA-G3-A6UC-01A	671	0	3	0	0	3	639	1	1	401
TCGA-G3-A7M5-01A	447	0	1	4	2	1	447	0	1	358
TCGA-G3-A7M6-01A	632	0	1	4	2	1	293	1	0	1900
TCGA-G3-A7M7-01A	361	0	1	4	2	1	361	0	1	662
TCGA-G3-A7M8-01A	430	0	1	4	2	1	430	0	1	719
TCGA-G3-A7M9-01A	56	1	3	4	2	3	56	0	1	2686
TCGA-G3-AAUZ-01A	480	0	1	0	0	1	480	0	1	431
TCGA-G3-AAV0-01A	476	0	1	0	0	1	476	0	1	290
TCGA-G3-AAV1-01A	359	1	4	0	0	3	49	1	1	1283
TCGA-G3-AAV2-01A	372	0	1	0	0	1	372	0	1	398
TCGA-G3-AAV3-01A	412	0	2	0	0	2	412	0	0	825
TCGA-G3-AAV4-01A	27	1	1	0	0	1	27	0	0	605
TCGA-G3-AAV5-01A	354	0	2	0	0	2	117	1	1	1048
TCGA-G3-AAV6-01A	65	1	3	0	0	3	44	1	0	990
TCGA-G3-AAV7-01A	361	0	2	0	0	2	361	0	1	1464
TCGA-GJ-A3OU-01A	879	0	1	4	2	1	879	1	1	1248
TCGA-GJ-A6C0-01A	31	1	2	4	2	2	31	0	0	1280
TCGA-GJ-A9DB-01A	67	1	1	0	2	1	67	0	1	1179
TCGA-HP-A5MZ-01A	91	1	1	4	0	1	91	0	1	1283
TCGA-HP-A5N0-01A	752	1	6	4	0	0	179	1	0	524
TCGA-K7-A5RF-01A	631	0	1	4	2	1	205	1	1	424
TCGA-K7-A5RG-01A	519	0	1	4	2	1	519	0	1	1318
TCGA-K7-A6G5-01A	512	0	1	0	2	1	512	0	1	479
TCGA-K7-AAU7-01A	359	0	2	4	2	2	58	1	1	1150
TCGA-KR-A7K0-01A	65	1	1	0	0	1	65	0	1	857
TCGA-KR-A7K2-01A	829	0	1	0	0	1	829	0	1	382
TCGA-KR-A7K7-01A	951	0	2	0	0	2	239	1	0	741
TCGA-KR-A7K8-01A	906	0	1	0	0	1	906	0	1	908
TCGA-LG-A6GG-01A	387	0	2	4	0	2	387	0	0	820
TCGA-LG-A9QC-01A	425	0	1	4	0	1	425	0	1	346
TCGA-LG-A9QD-01A	366	0	3	0	0	3	0	1	1	508
TCGA-MI-A75C-01A	291	0	1	0	0	1	291	0	1	456
TCGA-MI-A75E-01A	507	0	4	0	0	3	507	0	1	403
TCGA-MI-A75G-01A	698	0	2	0	0	2	698	0	1	379
TCGA-MI-A75H-01A	747	0	0	4	2	0	301	1	1	391
TCGA-MI-A75I-01A	630	0	2	4	2	0	265	1	1	997
TCGA-MR-A520-01A	229	0	1	4	2	1	229	0	1	462
TCGA-MR-A8JO-01A	330	0	1	0	2	1	330	0	1	1536
TCGA-NI-A4U2-01A	1791	1	3	4	2	3	106	1	1	1215
TCGA-NI-A8LF-01A	799	0	1	4	2	1	799	0	1	694
TCGA-O8-A75V-01A	538	0	1	4	2	1	538	0	1	742
TCGA-PD-A5DF-01A	639	1	4	0	0	3	639	0	0	1328
TCGA-QA-A7B7-01A	94	0	2	4	2	2	88	1	1	1386
TCGA-RC-A6M3-01A	0	0	2	0	0	2	0	0	1	1488
TCGA-RC-A6M4-01A	22	0	3	4	2	3	22	0	0	302
TCGA-RC-A6M5-01A	15	0	1	1	0	4	15	0	0	857
TCGA-RC-A6M6-01A	9	0	2	4	0	2	9	0	1	1916
TCGA-RC-A7S9-01A	640	0	1	0	0	1	640	0	0	903
TCGA-RC-A7SB-01A	588	0	2	0	0	2	588	0	1	606
TCGA-RC-A7SF-01A	579	0	1	0	0	1	502	1	1	404
TCGA-RC-A7SH-01A	468	0	2	0	0	2	91	1	1	894
TCGA-RC-A7SK-01A	472	0	1	0	0	1	312	1	1	412
TCGA-RG-A7D4-01A	1098	0	2	0	0	2	1098	0	1	1320
TCGA-T1-A6J8-01A	23	0	1	4	0	0	23	0	1	547
TCGA-UB-A7MA-01A	848	0	2	0	0	2	221	1	0	1587
TCGA-UB-A7MB-01A	601	0	2	4	2	2	48	1	1	1072
TCGA-UB-A7MC-01A	500	0	3	0	2	3	359	1	1	1372
TCGA-UB-A7MD-01A	52	1	1	0	2	1	52	0	1	1142
TCGA-UB-A7ME-01A	486	0	1	4	2	1	486	0	1	622
TCGA-UB-A7MF-01A	214	1	3	4	2	3	133	1	1	1179
TCGA-UB-AA0U-01A	327	0	2	4	2	2	106	1	1	930
TCGA-UB-AA0V-01A	314	0	0	4	2	1	314	0	0	337
TCGA-WJ-A86L-01A	345	0	1	4	2	1	345	0	0	1113
TCGA-WQ-A9G7-01A	30	0	3	4	0	0	30	0	0	454
TCGA-WQ-AB4B-01A	395	0	2	4	0	2	273	1	1	365
TCGA-WX-AA44-01A	615	0	1	4	2	1	246	1	0	1216
TCGA-WX-AA46-01A	756	0	2	4	2	2	756	0	1	280
TCGA-WX-AA47-01A	556	1	3	4	2	3	103	1	0	373
TCGA-XR-A8TC-01A	1339	0	1	4	2	1	0	1	0	413
TCGA-XR-A8TD-01A	1030	0	3	0	0	3	1030	0	0	615
TCGA-XR-A8TE-01A	925	0	3	0	2	3	210	1	1	1076
TCGA-XR-A8TF-01A	693	1	1	4	2	1	231	1	1	660
TCGA-XR-A8TG-01A	898	0	1	4	0	1	350	1	1	635
TCGA-YA-A8S7-01A	412	1	3	0	2	3	398	1	1	2180
TCGA-ZP-A9CV-01A	1088	1	1	4	2	0	0	1	1	439
TCGA-ZP-A9CY-01A	782	0	1	4	2	0	782	0	0	609
TCGA-ZP-A9CZ-01A	706	0	1	4	2	0	706	0	1	871
TCGA-ZP-A9D0-01A	1091	0	1	4	2	0	1091	0	0	282
TCGA-ZP-A9D1-01A	21	0	1	4	2	0	21	0	0	793
TCGA-ZP-A9D2-01A	765	1	2	4	2	0	315	1	1	1746
TCGA-ZP-A9D4-01A	395	0	1	4	2	0	395	0	0	738
TCGA-ZS-A9CD-01A	1386	1	2	4	2	2	371	1	1	397
TCGA-ZS-A9CE-01A	1241	0	2	4	2	2	892	1	0	494
TCGA-ZS-A9CF-01A	2412	0	2	4	2	2	636	1	1	752
TCGA-ZS-A9CF-02A	2412	0	2	4	2	2	636	1	1	741
TCGA-ZS-A9CG-01A	341	0	2	4	2	2	341	0	1	295
