# Supplementary material for: To explore the prognostic efficacy and mechanism of ABCC5 clinical scoring model in hepatocellular carcinoma
Source: Front Oncol. 2025 Aug 11;15:1519533. doi: 10.3389/fonc.2025.1519533 (PMC12375932; doi:10.3389/fonc.2025.1519533)
Supplement: Supplementary file 4 [file Table2.xlsx]

## Sheet: Sheet1
Appendix Table 2: MEturquoise Module Gene Survival Analysis after Screening of the Top 50 Scored and Targeted Genes
Module	Gene	(OS)Pvalue	(RFS)Pvalue
MEturquoise	CFAP61	0.00495669	0.0480971
MEturquoise	CCDC97	0.000251864	0.0395226
MEturquoise	MYLK-AS1	0.0103027	0.0409458
MEturquoise	ZNF93	0.00596071	0.0369165
MEturquoise	POLR1A	0.00293328	0.00754361
MEturquoise	RASSF3	0.0456846	0.0262738
MEturquoise	SPDYA	0.0449267	0.0252728
MEturquoise	EIF4HP2	0.0217211	0.0478973
MEturquoise	ACLY	0.0278623	0.0391049
MEturquoise	NDE1	0.007348	0.0177251
MEturquoise	DVL3	7.63379e-05	0.0302498
MEturquoise	DDIAS	0.000728305	0.0466414
MEturquoise	AC112777.1	0.00639883	0.0354922
MEturquoise	XRCC6	0.00074689	0.045057
MEturquoise	NXPH4	0.000372909	0.0468913
MEturquoise	RAD1	0.00017958	0.0400305
MEturquoise	VMP1	0.0482647	0.0129534
MEturquoise	AURKB	0.000534666	0.0345307
MEturquoise	ALX1	6.78712e-06	0.0495922
MEturquoise	NDOR1	0.0141121	0.0277723
MEturquoise	BNIP3P39	0.0430596	0.0162946
MEturquoise	NUP107	1.92613e-08	0.0296357
MEturquoise	GRK6	0.00235439	0.0384224
MEturquoise	HAVCR1	0.0423166	0.0163403
MEturquoise	PAQR4	0.00657162	0.044408
MEturquoise	LHX4	0.00542976	0.0320965
MEturquoise	DDN-AS1	0.00733205	0.0121242
MEturquoise	MPP4	0.0227717	0.0335836
MEturquoise	AC102953.2	0.013301	0.0103355
MEturquoise	AL359851.1	0.00992664	0.0187107
MEturquoise	PLEKHA8	0.00036935	0.0584114
MEturquoise	NASP	0.000377359	0.0386442
MEturquoise	AACSP1	0.039066	0.0151025
MEturquoise	DNAJC5	0.00754055	0.0465312
MEturquoise	SLC25A39	0.000555147	0.00932644
MEturquoise	MYB	0.000727473	0.0427689
MEturquoise	MIR137HG	1.88917e-07	0.0252513
MEturquoise	FBXO43	0.00127126	0.00990225
MEturquoise	CCNB2	0.00064718	0.00391186
MEturquoise	CCT6A	7.54116e-11	0.0101138
MEturquoise	RPN1	0.000141455	0.0459654
MEturquoise	NT5DC2	0.000563459	0.0267629
MEturquoise	SSR2	0.00307828	0.0366708
MEturquoise	SPAG5	0.00470372	0.00889347
MEturquoise	AC006557.1	0.0150004	0.0103683
MEturquoise	SET	2.83508e-07	0.0316707
MEturquoise	C12orf75	0.00783593	0.0423563
MEturquoise	FAM72A	2.21177e-06	0.0479574
MEturquoise	MSH2	3.21038e-08	0.0289218
MEturquoise	EFTUD2	0.000112501	0.00100005
MEturquoise	ABCC5	5.31752e-06	0.106879
