# Supplementary material for: To explore the prognostic efficacy and mechanism of ABCC5 clinical scoring model in hepatocellular carcinoma
Source: Front Oncol. 2025 Aug 11;15:1519533. doi: 10.3389/fonc.2025.1519533 (PMC12375932; doi:10.3389/fonc.2025.1519533)
Supplement: Supplementary file 5 [file Table3.xlsx]

## Sheet: Sheet1
Appendix Table 3: ABCC5 Clinical Scoring Model Gene
The significance of the ABCC5 model in relation to survival prognosis
SurResult_CoxModel_OS				SurResult_CoxTest_RFS
Term	Group	Pvalue		Term	Group	Pvalue
MulCox	HighLow	6.79111e-09		MulCox	HighLow	0.000121263
MulCox	CutOff	3.55271e-15		MulCox	CutOff	3.51811e-06
ABCC5 Clinical Scoring Model Gene
Gene	beta	z	pvalue	HR	lower	upper	CI95
AACSP1	0.098	2.80089	0.00509625	1.10272	1.02979	1.18082	1.03-1.181
ABCC5	0.561	4.01138	6.0364e-05	1.75272	1.3324	2.30564	1.332-2.306
AC006557.1	0.133	2.05558	0.0398229	1.14264	1.00622	1.29756	1.006-1.298
AC102953.2	0.105	1.28936	0.197271	1.11057	0.946918	1.30249	0.947-1.302
AC112777.1	0.099	2.0935	0.0363048	1.10445	1.00636	1.2121	1.006-1.212
ACLY	0.324	2.48698	0.0128832	1.38236	1.07102	1.7842	1.071-1.784
AL359851.1	0.101	1.53943	0.1237	1.10585	0.972889	1.25698	0.973-1.257
ALX1	0.16	4.09182	4.28002e-05	1.17308	1.08672	1.26629	1.087-1.266
AURKB	0.186	3.10697	0.00189015	1.2039	1.07091	1.3534	1.071-1.353
BNIP3P39	0.109	1.44125	0.149514	1.11511	0.961546	1.2932	0.962-1.293
C12orf75	0.098	2.32217	0.0202236	1.10286	1.01539	1.19786	1.015-1.198
CCDC97	0.496	2.84666	0.00441804	1.64259	1.16717	2.31167	1.167-2.312
CCNB2	0.181	2.87516	0.00403823	1.19884	1.05943	1.3566	1.059-1.357
CCT6A	0.817	4.80073	1.58086e-06	2.26478	1.62211	3.16206	1.622-3.162
CFAP61	0.13	2.4973	0.0125142	1.13918	1.02843	1.26185	1.028-1.262
DDIAS	0.29	3.22212	0.00127248	1.33657	1.12035	1.59452	1.12-1.595
DDN.AS1	0.181	2.94037	0.00327823	1.19833	1.06218	1.35193	1.062-1.352
DNAJC5	0.479	3.14929	0.00163667	1.614	1.19816	2.17417	1.198-2.174
DVL3	0.377	2.45247	0.014188	1.45718	1.07854	1.96875	1.079-1.969
EFTUD2	0.632	3.88066	0.000104172	1.8819	1.36744	2.5899	1.367-2.59
EIF4HP2	0.124	1.88057	0.0600299	1.13176	0.994788	1.2876	0.995-1.288
FAM72A	0.269	3.45428	0.00055177	1.30808	1.1232	1.52339	1.123-1.523
FBXO43	0.155	2.38062	0.0172837	1.16758	1.02775	1.32642	1.028-1.326
GRK6	0.37	2.3869	0.0169909	1.4483	1.06849	1.9631	1.068-1.963
HAVCR1	0.11	3.61822	0.000296632	1.1158	1.0515	1.18403	1.051-1.184
LHX4	0.166	2.45959	0.0139096	1.18038	1.03426	1.34714	1.034-1.347
MIR137HG	0.214	3.76483	0.000166666	1.2386	1.10803	1.38456	1.108-1.385
MPP4	0.128	1.89589	0.0579744	1.13623	0.995693	1.29661	0.996-1.297
MSH2	0.491	3.54647	0.000390425	1.63355	1.2455	2.14249	1.246-2.142
MYB	0.146	2.55942	0.0104847	1.1575	1.03485	1.29468	1.035-1.295
MYLK.AS1	0.149	2.06587	0.0388406	1.16043	1.00766	1.33637	1.008-1.336
NASP	0.369	3.04608	0.00231849	1.44606	1.14056	1.83341	1.141-1.833
NDE1	0.245	2.01221	0.0441973	1.27813	1.00639	1.62325	1.006-1.623
NDOR1	0.316	2.22945	0.0257839	1.37221	1.03899	1.8123	1.039-1.812
NT5DC2	0.22	3.5014	0.000462826	1.2463	1.10178	1.40977	1.102-1.41
NUP107	0.574	3.63468	0.000278327	1.77517	1.30269	2.41903	1.303-2.419
NXPH4	0.098	2.796	0.00517388	1.10338	1.02985	1.18215	1.03-1.182
PAQR4	0.214	3.12037	0.00180626	1.23876	1.08288	1.41708	1.083-1.417
PLEKHA8	0.344	2.33752	0.0194119	1.41054	1.05713	1.88209	1.057-1.882
POLR3A	0.364	1.93964	0.052424	1.43874	0.996195	2.07789	0.996-2.078
RAD1	0.574	3.31306	0.000922814	1.77548	1.26422	2.49349	1.264-2.493
RASSF3	0.167	2.00246	0.0452351	1.18173	1.00355	1.39154	1.004-1.392
RPN1	0.603	2.94996	0.00317815	1.82688	1.22413	2.7264	1.224-2.726
SET	0.542	3.24252	0.0011848	1.71945	1.2391	2.38601	1.239-2.386
SLC25A39	0.466	3.06742	0.00215917	1.59405	1.18334	2.1473	1.183-2.147
SPAG5	0.162	2.12718	0.0334052	1.17538	1.01278	1.36408	1.013-1.364
SPDYA	0.285	2.91799	0.00352294	1.32955	1.09803	1.60988	1.098-1.61
SSR2	0.314	2.82104	0.00478685	1.36955	1.10075	1.70399	1.101-1.704
VMP1	0.18	1.23474	0.216926	1.19727	0.89965	1.59336	0.9-1.593
XRCC6	0.595	3.12807	0.0017596	1.8124	1.24864	2.63068	1.249-2.631
ZNF93	0.146	2.35962	0.0182936	1.15665	1.02495	1.30527	1.025-1.305
